# Supplementary material for: Gliadin Nanoparticles Containing Doxorubicin Hydrochloride: Characterization and Cytotoxicity
Source: Pharmaceutics. 2023 Jan 4;15(1):180. doi: 10.3390/pharmaceutics15010180 (PMC9860592; doi:10.3390/pharmaceutics15010180)
Supplement: Supplementary file 1 [file pharmaceutics-15-00180-s001.zip]

Archive with 1 entries (1 files):
- pharmaceutics-2097518-supplementary.pdf
